# Supplementary material for: Factors Affecting the Delivery and Acceptability of the ROWTATE Telehealth Vocational Rehabilitation Intervention for Traumatic Injury Survivors: A Mixed-Methods Study
Source: Int J Environ Res Public Health. 2021 Sep 16;18(18):9744. doi: 10.3390/ijerph18189744 (PMC8471954; doi:10.3390/ijerph18189744)
Supplement: Supplementary file 1 [file ijerph-18-09744-s001.zip]

Archive with 1 entries (1 files):
- ijerph-1365000-supplementary.pdf
